# Supplementary material for: Why Do We Agree to Disagree? Agreement and Reasons for Disagreement in Judgements of Intentional Self-Harm from Coroners and a Suicide Register in Queensland, Australia, from 2001 to 2015
Source: Int J Environ Res Public Health. 2023 Dec 30;21(1):52. doi: 10.3390/ijerph21010052 (PMC10815497; doi:10.3390/ijerph21010052)
Supplement: Supplementary file 1 [file ijerph-21-00052-s001.zip]

Archive with 1 entries (1 files):
- ijerph-2673408-supplementary.pdf
